# Supplementary material for: Lycopene β-cyclase expression influences plant physiology, development, and metabolism in tobacco plants
Source: J Exp Bot. 2021 Jan 23;72(7):2544–69. doi: 10.1093/jxb/erab029 (PMC8006556; doi:10.1093/jxb/erab029)
Supplement: erab029_suppl_Supplementary_Datasets_S1-S3 [file erab029_suppl_supplementary_datasets_s1-s3.xlsx]

## Sheet: Supplementary Dataset S1
Supplemental Dataset S1. LC-MS metabolite-reporting list following the recommendations described by Fernie et al. 2011.
Metabolite Reporting Guidelines (Checklist):
Level	Aspect	Information						Fill in
general aspect	Type of metabolome analysis	targeted metabolite analysis						TRUE
		non-targeted metabolite class scale profiling						FALSE
		non-targeted metabolome scale profiling						FALSE
		non-targeted finger printing of mass features						FALSE
	Type of quantification	absolute or quantification						Relative quantification
	Type of reference samples	chemcially defined						FALSE
		biologically defined						Arabidopsis leaf
	Type of replication	analytical (same analytical sample preparation)						FALSE
		technological (same biological preparation)						FALSE
		biological (same experimental condition)						10
		full experiment						10
	Type of technology	reference publication						Tohge et al., 2008
	Sample preparation	method of sample preparation						non-modified
		method of chromatography/separation						UPLC
		method of ionization						ESI
		method of detection						MS
metabolite/mass feature	Identification	identification process						manually supervised
		by authentic mass isotopomer added to one or all biological sample(s)						FALSE
		by authentic reference compound within a co-processed reference mixture						TRUE
		by authentic reference compound previously mapped to the analytical system						TRUE
		reference library						FALSE
		type of mass spectrum						Orbitrap
		by match of molecular mass (single mass fragment)						TRUE
		by match of fragments						TRUE
		by match of fragmentation pattern						TRUE
		by match of mass spectrum to reference library						FALSE
		type of retention index						Internal standard
		by match of retention time (index) to reference library						FALSE
	Quantification	type of quantification						relative
	Validity testing	Recovery testing (chemical analog)						FALSE
		Recovery testing (internally added mass isotopomer)						FALSE
		Recovery testing (mixture of most divergent samples from the experiment)						FALSE
		Test for linear range						FALSE
		Limit of quantification (LOQ)						not evaluated
		Limit of detection (LOD)						not evaluated
Identification level (A; B; C; D)- (A) standard or NMR; (B) MS/MS; (C) MSE; (D) MS only
Peak no.	Ret. Time	Metabolite name					Coresponding Metabolite in Literature					Metabolite Class			Found m/z				Insource fragmentaion observed m/z				Species detected before				Identification level (A-D)
	(min)														ES(+)		ES(-)		ES(+)		ES(-)				References
1	1.39	Nicotine					Nicotine					alkaloid			163.12								Nicotiana attenuata		Li et al., 2016		B
2	2.67	N-coumaroyltyramine					N-coumaroyltyramine					Phenylpropanoid			284.1								Nicotiana attenuata		Li et al., 2016		B
3	3.15	Phenylalanine					Phenylalanine					amino acid			166.09								Nicotiana attenuata		Li et al., 2016		B
4	3.29	N-caffeoylputrescine isomer 1					N-caffeoylputrescine					Phenylpropanoid			251.14								Nicotiana attenuata		Li et al., 2016		B
5	3.87	N-caffeoylputrescine isomer 2					N-caffeoylputrescine					Phenylpropanoid			251.14								Nicotiana attenuata		Li et al., 2016		B
6	4.15	Chlorogenic acid isomer 1					Chlorogenic acid					Phenylpropanoid			355.1								Nicotiana attenuata		Li et al., 2016		B
7	4.21	Tryptophan					Tryptophan					amino acid			205.1								Nicotiana attenuata		Li et al., 2016		B
8	4.77	Chlorogenic acid isomer 2					Chlorogenic acid					Phenylpropanoid			377.08								Nicotiana attenuata		Li et al., 2016		B
9	4.94	Chlorogenic acid isomer 3					Chlorogenic acid					Phenylpropanoid			355.1								Nicotiana attenuata		Li et al., 2016		B
10	5.09	Chlorogenic acid isomer 4					Chlorogenic acid					Phenylpropanoid			355.1								Nicotiana attenuata		Li et al., 2016		B
11	5.37	Spermidine-based phenolamide#7					Spermidine-based phenolamide					polyamine			474.26								Nicotiana attenuata		Li et al., 2016		B
12	5.47	Monohydrated N,N-Di-caffeoylspermidine					Monohydrated N,N-Di-caffeoylspermidine					Phenylpropanoid			472.24								Nicotiana attenuata		Li et al., 2016		B
13	5.55	Chlorogenic acid isomer 5					Chlorogenic acid					Phenylpropanoid			377.08								Nicotiana attenuata		Li et al., 2016		B
14	5.55	Chlorogenic acid isomer 6					Chlorogenic acid					Phenylpropanoid			355.1								Nicotiana attenuata		Li et al., 2016		B
15	5.73	Coumaroylquinic acid isomer 1					Coumaroylquinic acid					Phenylpropanoid			339.11								Nicotiana attenuata		Li et al., 2016		B
16	6.28	Coumaroylquinic acid isomer 2					Coumaroylquinic acid					Phenylpropanoid			339.11								Nicotiana attenuata		Li et al., 2016		B
17	6.78	Quercetin-3-O-rutinoside (Rutin)					Quercetin-3-O-rutinoside (Rutin)					Flavonoid			611.16								Nicotiana attenuata		Li et al., 2016		B
18	7.34	Kaempferol-3-O-glucose-rhamnose					Kaempferol-3-O-glucose-rhamnose					Flavonoid			595.16								Nicotiana attenuata		Li et al., 2016		B
19	10.98	Attenoside					Attenoside					HGL-DTGs			961.46								Nicotiana attenuata		Li et al., 2016		B
20	11.81	Lyciumoside IV					Lyciumoside IV					HGL-DTGs			777.42								Nicotiana attenuata		Li et al., 2016		B
21	12.08	Nicotianoside I					Nicotianoside I					HGL-DTGs			885.41								Nicotiana attenuata		Li et al., 2016		B
22	12.19	Nicotianoside IX					Nicotianoside IX					HGL-DTGs			739.35								Nicotiana attenuata		Li et al., 2016		B
23	13.13	O-AS#3 Class II isomer 2					O-AS Class II					O-acyl sugar			657.27								Nicotiana attenuata		Li et al., 2016		B
24	13.15	O-acyl sugar					O-acyl sugar					O-acyl sugar			645.27								Nicotiana attenuata		Li et al., 2016		B
25	13.26	O-AS#9 Class II					O-AS Class II					O-acyl sugar			631.29								Nicotiana attenuata		Li et al., 2016		B
26	13.26	O-AS#3 Class II isomer 1					O-AS Class II					O-acyl sugar			657.27								Nicotiana attenuata		Li et al., 2016		B
27	13.46	O-AS#17 Class III					O-AS Class III					O-acyl sugar			675.26								Nicotiana attenuata		Li et al., 2016		B
28	13.46	O-AS#8 Class III					O-AS Class III					O-acyl sugar			659.29								Nicotiana attenuata		Li et al., 2016		B
29	13.75	O-AS#15 Class III					O-AS Class III					O-acyl sugar			673.3								Nicotiana attenuata		Li et al., 2016		B
30	13.95	O-AS#45 Class IV					O-AS Class IV					O-acyl sugar			701.3								Nicotiana attenuata		Li et al., 2016		B
31	14.04	O-AS#14 Class III					O-AS Class III					O-acyl sugar			687.32								Nicotiana attenuata		Li et al., 2016		B

## Sheet: Supplementary Dataset S2
Supplemental Dataset S2. GC-MS metabolite-reporting list following the recommendations described by Fernie et al. 2011.
Metabolite Reporting Guidelines (Checklist):
Level	Aspect	Information						Fill in
general aspect	Type of metabolome analysis	targeted metabolite analysis						TRUE
		non-targeted metabolite class scale profiling						FALSE
		non-targeted metabolome scale profiling						FALSE
		non-targeted finger printing of mass features						FALSE
	Type of quantification	absolute or quantification						Relative quantification
	Type of reference samples	chemcially defined						FALSE
		biologically defined						Arabidopsis leaf
	Type of replication	analytical (same analytical sample preparation)						FALSE
		technological (same biological preparation)						FALSE
		biological (same experimental condition)						10
		full experiment						10
	Type of technology	reference publication						Lisec et al (2006)
	Sample preparation	method of sample preparation						chemical derivatized
		method of chromatography/separation						Lisec et al (2006)
		method of ionization						- 70 MeVolt hard ionization
		method of detection						electron impact ionization
metabolite/mass feature	Identification	identification process						manually supervised
		by authentic mass isotopomer added to one or all biological sample(s)						FALSE
		by authentic reference compound within a co-processed reference mixture						FALSE
		by authentic reference compound previously mapped to the analytical system						TRUE
		reference library						Metabolites were identified in comparison to database entries of authentic standards (Kopka et al., 2005; Hummel et al., 2013)
		type of mass spectrum						TOF
		by match of molecular mass (single mass fragment)						A minimum of 3 unique mass fragments was required for the relative quantification of metabolite pool sizes
		by match of fragments						TRUE
		by match of fragmentation pattern						TRUE
		by match of mass spectrum to reference library						Mass spectral matching thresholds were: Match > 650 (best match = 1000) and RI-deviation < 1.0%
		type of retention index						Internal standard
		by match of retention time (index) to reference library						fatty acid methylesters (FAMEs)
	Quantification	type of quantification						relative
	Validity testing	Recovery testing (chemical analog)						FALSE
		Recovery testing (internally added mass isotopomer)						FALSE
		Recovery testing (mixture of most divergent samples from the experiment)						FALSE
		Test for linear range						FALSE
		Limit of quantification (LOQ)						not evaluated
		Limit of detection (LOD)						not evaluated
Identification level (A; B; C; D)- (A) standard or NMR; (B) MS/MS; (C) MSE; (D) MS only
Peak no.	Ret. Index	Metabolite name					Coresponding Metabolite in Literature					Metabolite Class			Found m/z		Species detected before				Identification level (A-D)
																			References
1	206946	Glycolate					Glycolate					Organic acid			177		nicotiana tabacum		Kopka et al., 2005; Hummel et al., 2013		A
2	208565	Alanine					Alanine					Amino acids			116		nicotiana tabacum		Kopka et al., 2005; Hummel et al., 2013		A
3	222801	Pyruvate					Pyruvate					Acid			204		nicotiana tabacum		Kopka et al., 2005; Hummel et al., 2013		A
4	271580	Valine					Valine					Amino acids			144		nicotiana tabacum		Kopka et al., 2005; Hummel et al., 2013		A
5	291783	Glycerol					Glycerol					Polyols (triols)			205		nicotiana tabacum		Kopka et al., 2005; Hummel et al., 2013		A
6	301020	Leucine					Leucine					Amino acids			158		nicotiana tabacum		Kopka et al., 2005; Hummel et al., 2013		A
7	319193	Isoleucine					Isoleucine					Amino acids			158		nicotiana tabacum		Kopka et al., 2005; Hummel et al., 2013		A
8	325180	Glycine					Glycine					Amino acids			174		nicotiana tabacum		Kopka et al., 2005; Hummel et al., 2013		A
9	333520	Phosphorate					Phosphoric acid					Phosphate			314		nicotiana tabacum		Kopka et al., 2005; Hummel et al., 2013		A
10	338693	Proline					Proline					Amino acids			142		nicotiana tabacum		Kopka et al., 2005; Hummel et al., 2013		A
11	345050	Glycerate					Glycerate					Hydroxy acid			292		nicotiana tabacum		Kopka et al., 2005; Hummel et al., 2013		A
12	357523	Serine					Serine					Amino acids			204		nicotiana tabacum		Kopka et al., 2005; Hummel et al., 2013		A
13	365427	Succinate					Succinic acid					Acid			247		nicotiana tabacum		Kopka et al., 2005; Hummel et al., 2013		A
14	368365	Threonine					Threonine					Amino acids			218		nicotiana tabacum		Kopka et al., 2005; Hummel et al., 2013		A
15	371255	Fumarate					Fumarate					Organic acids			245		nicotiana tabacum		Kopka et al., 2005; Hummel et al., 2013		A
16	373999	MaleicAcid					Maleic acid					Acid (Dicarboxylic)			170		nicotiana tabacum		Kopka et al., 2005; Hummel et al., 2013		A
17	388015	Nicotinate					Nicotinate					Acid (N-heterocycle)			180		nicotiana tabacum		Kopka et al., 2005; Hummel et al., 2013		A
18	392037	Uracil					Uracil					Pyrimidine			241		nicotiana tabacum		Kopka et al., 2005; Hummel et al., 2013		A
19	394250	BetaAlanine					ß-Alanine					Amino acids			248		nicotiana tabacum		Kopka et al., 2005; Hummel et al., 2013		A
20	410126	Erythritol					Erythritol					Polyol (Tetraol)			217		nicotiana tabacum		Kopka et al., 2005; Hummel et al., 2013		A
21	410214	SerineOAc					O-Acetylserine					Amino acids			132		nicotiana tabacum		Kopka et al., 2005; Hummel et al., 2013		A
22	424669	Citramalate					Citramalate					Organic acid			247		nicotiana tabacum		Kopka et al., 2005; Hummel et al., 2013		A
23	426639	Malate.2.methyl					2-methyl-malic acid					Acid (Hydroxy)			247		nicotiana tabacum		Kopka et al., 2005; Hummel et al., 2013		A
24	440995	Malate					Malate					Organic acids			233		nicotiana tabacum		Kopka et al., 2005; Hummel et al., 2013		A
25	444587	Erythronate					Erythronate					Acid (Hydroxy, lactone)			292		nicotiana tabacum		Kopka et al., 2005; Hummel et al., 2013		A
26	448453	Proline					4-OH-Proline					Amino acids			140		nicotiana tabacum		Kopka et al., 2005; Hummel et al., 2013		A
27	452200	GABA					GABA					Amino acids			174		nicotiana tabacum		Kopka et al., 2005; Hummel et al., 2013		A
28	457283	Aspartate					Aspartate					Amino acids			232		nicotiana tabacum		Kopka et al., 2005; Hummel et al., 2013		A
29	458765	Threonate					Threonic acid					Organic acids			292		nicotiana tabacum		Kopka et al., 2005; Hummel et al., 2013		A
30	468866	Putrescine					Putrescine					Amine (Poly)			174		nicotiana tabacum		Kopka et al., 2005; Hummel et al., 2013		A
31	474000	simTartarate					Tartaric acid					Organic acid			292		nicotiana tabacum		Kopka et al., 2005; Hummel et al., 2013		A
32	474325	Methionine					Methionine					Amino acids			142		nicotiana tabacum		Kopka et al., 2005; Hummel et al., 2013		A
33	503469	Ribitol					Ribitol					Polyol (Pentitol)			319		nicotiana tabacum		Kopka et al., 2005; Hummel et al., 2013		A
34	507758	Pyroglutamate					Pyroglutamate					Lactam			156		nicotiana tabacum		Kopka et al., 2005; Hummel et al., 2013		A
35	507780	Glutamate					Glutamate					Amino acids			246		nicotiana tabacum		Kopka et al., 2005; Hummel et al., 2013		A
36	523847	Glutarate.2.oxo					Oxoglutarate					Organic acid			116		nicotiana tabacum		Kopka et al., 2005; Hummel et al., 2013		A
37	531145	Phenylalanine					Phenylalanine					Amino acids			218		nicotiana tabacum		Kopka et al., 2005; Hummel et al., 2013		A
38	550100	Asparagine					Asparagine					Amino acids			188		nicotiana tabacum		Kopka et al., 2005; Hummel et al., 2013		A
39	559800	G1P					Glucose-1-phosphate					Sugar			217		nicotiana tabacum		Kopka et al., 2005; Hummel et al., 2013		A
40	570427	Ornithine					Ornithine					Amino acids			174		nicotiana tabacum		Kopka et al., 2005; Hummel et al., 2013		A
41	578947	QuinicAcid					Quinic acid					Acid (Hydroxy)			245		nicotiana tabacum		Kopka et al., 2005; Hummel et al., 2013		A
42	579380	Fructose					Fructose					Sugar (Hexose)			307		nicotiana tabacum		Kopka et al., 2005; Hummel et al., 2013		A
43	587377	Galactose					Galactose					Sugar (Hexose, aldose)			160		nicotiana tabacum		Kopka et al., 2005; Hummel et al., 2013		A
44	590400	Glucose					Glucose					Sugar (Hexose)			160		nicotiana tabacum		Kopka et al., 2005; Hummel et al., 2013		A
45	592883	Citrate					Citrate					Organic acids			273		nicotiana tabacum		Kopka et al., 2005; Hummel et al., 2013		A
46	598300	Glutamine					Glutamine					Organic acids			156		nicotiana tabacum		Kopka et al., 2005; Hummel et al., 2013		A
47	607148	Arginine					Arginine					Amino acids			256		nicotiana tabacum		Kopka et al., 2005; Hummel et al., 2013		A
48	615467	Lysine					Lysine					Amino acids			156		nicotiana tabacum		Kopka et al., 2005; Hummel et al., 2013		A
49	624653	Galacturonate					Galacturonate					Acid (Hexuronic)			333		nicotiana tabacum		Kopka et al., 2005; Hummel et al., 2013		A
50	624990	Dehydroascorbate					Dehydroascorbate					Hydroxy acid			316		nicotiana tabacum		Kopka et al., 2005; Hummel et al., 2013		A
51	625000	Allantoin					Allantoin					diureide			188		nicotiana tabacum		Kopka et al., 2005; Hummel et al., 2013		A
52	626905	Galactonate					Galactonate					Acid (Hexonic)			333		nicotiana tabacum		Kopka et al., 2005; Hummel et al., 2013		A
53	652392	Ascorbate					Ascorbic acid					Acid (Hydroxy)			332		nicotiana tabacum		Kopka et al., 2005; Hummel et al., 2013		A
54	653910	MyoInositol					Myo-inositol					Polyol			305		nicotiana tabacum		Kopka et al., 2005; Hummel et al., 2013		A
55	658337	Tyrosine					Tyrosine					Amino acids			218		nicotiana tabacum		Kopka et al., 2005; Hummel et al., 2013		A
56	679770	Adenine					Adenine					Purine			264		nicotiana tabacum		Kopka et al., 2005; Hummel et al., 2013		A
57	684705	Palmitate					Palmitic acid					Fatty acid			117		nicotiana tabacum		Kopka et al., 2005; Hummel et al., 2013		A
58	699103	Tyramine.3.methoxy					3-methoxytyramine					Amine			174		nicotiana tabacum		Kopka et al., 2005; Hummel et al., 2013		A
59	701000	Spermidine					Spermidine					Polyamine			144		nicotiana tabacum		Kopka et al., 2005; Hummel et al., 2013		A
60	708146	Ribulose.5.P					Ribulose-5-phosphate					Sugar			357		nicotiana tabacum		Kopka et al., 2005; Hummel et al., 2013		A
61	709268	UricAcid					Uric acid					Acid			441		nicotiana tabacum		Kopka et al., 2005; Hummel et al., 2013		A
62	770530	Octadecanate					Octadecanoic acid					Fatty acid			341		nicotiana tabacum		Kopka et al., 2005; Hummel et al., 2013		A
63	776505	G6P					Glucose-6-phosphate					Phosphate			160		nicotiana tabacum		Kopka et al., 2005; Hummel et al., 2013		A
64	790560	Tryptophan					Tryptophan					Amino acids			202		nicotiana tabacum		Kopka et al., 2005; Hummel et al., 2013		A
65	840783	Sucrose					Sucrose					Sugars (disaccharides)			361		nicotiana tabacum		Kopka et al., 2005; Hummel et al., 2013		A
66	871061	Maltose					Maltose					Sugar (Disaccharide)			160		nicotiana tabacum		Kopka et al., 2005; Hummel et al., 2013		A
67	940331	Galactinol					Galactinol					Conjugate (Hexosyl, Inositol)			204		nicotiana tabacum		Kopka et al., 2005; Hummel et al., 2013		A
68	1002042	QuinicAcid.3.caffeoyl.cis					cis-caffeoylquinic acid					Conjugate (Phenylpropanoyl, Quinic)			345		nicotiana tabacum		Kopka et al., 2005; Hummel et al., 2013		A
69	1.02655e+06	QuinicAcid.3.caffeoyl.trans					trans-caffeoylquinic acid					Conjugate (Phenylpropanoyl, Quinic)			345		nicotiana tabacum		Kopka et al., 2005; Hummel et al., 2013		A
70	1033367	Raffinose					Raffinose					Sugar (trisaccharide)			361		nicotiana tabacum		Kopka et al., 2005; Hummel et al., 2013		A
71	1.04828e+06	QuinicAcid.4.caffeoyl.trans					trans-caffeoylquinic acid					Conjugate (Phenylpropanoyl, Quinic)			307		nicotiana tabacum		Kopka et al., 2005; Hummel et al., 2013		A
72	1.05253e+06	QuinicAcid.5.caffeoyl.trans					trans-caffeoylquinic acid					Conjugate (Phenylpropanoyl, Quinic)			307		nicotiana tabacum		Kopka et al., 2005; Hummel et al., 2013		A

## Sheet: Supplementary Dataset S3
Supplemental Dataset S3. The SRM transition list for apocarotenoid profiling.
No.	ID	RT	Precursor ions	Product ions
		(min)	m/z [M+H]+	m/z [M+H]+
1	β-Cyclocitral	7.4	153.1	109.1
2	β-Ionone	9	193.2	175.1
3	β-Apo-11-carotenal	10	219.2	163.1
4	β-Apo-13-carotenone	11	259.2	175.1
5	β-Apo-15-carotenal	11.8	285.2	175.1
6	β-Apo-14’-carotenal	12.6	311.2	119.1
7	β-Apo-12’-carotenal	14.1	351.3	119.1
8	β-Apo-10’-carotenal	14.5	377.3	119.1
9	β-Apo-8’-carotenal	15.8	417.3	119.1
10	3-OH-β-ionone	5.5	209.2	109.1
11	3-OH-β-apo-11-carotenal	6.3	235.2	217.1
12	3-OH-β-apo-13-carotenone	7.2	275.2	173.1
13	3-OH-β-apo-15-carotenal	8	301.2	173.1
14	3-OH-β-apo-14’-carotenal	8.7	327.2	173.1
15	3-OH-β-apo-12’-carotenal	9.9	367.3	161.1
16	3-OH-β-apo-10’-carotenal	10.1	393.3	119.1
17	3-OH-β-apo-8’-carotenal	11	433.3	161.1
18	D3-β-Ionone	9	196.2	178.2
19	D3-β-Apo-11-carotenal	10	222.2	163.1
20	D3-β-Apo-13-carotenone	11	262.2	178.2
21	D3-β-Apo-15-carotenal	11.8	288.2	178.2
22	D3-β-Apo-14’-carotenal	12.6	314.2	119.1
23	D3-β-Apo-12’-carotenal	14.1	354.3	119.1
24	D3-β-Apo-10’-carotenal	14.5	380.3	119.1
25	D3-β-Apo-8’-carotenal	15.8	420.3	119.1
26	D3-3-OH-β-apo-13-carotenone	7.2	278.2	176.2
